# Supplementary material for: Exploring Aromaticity Effects on Electronic Transport in Cyclo[n]carbon Single-Molecule Junctions
Source: Molecules. 2024 Aug 12;29(16):3827. doi: 10.3390/molecules29163827 (PMC11356915; doi:10.3390/molecules29163827)
Supplement: Supplementary file 1 [file molecules-29-03827-s001.zip]

Archive with 1 entries (1 files):
- molecules-3096557-supplementary.docx
